# Supplementary material for: Capacity of Arctic fjord sediments to degrade carbohydrates from permafrost active layer
Source: Microbiol Spectr. 2026 May 13;14(6):e00456-26. doi: 10.1128/spectrum.00456-26 (PMC13228077; doi:10.1128/spectrum.00456-26)
Supplement: Supplemental tables — Tables S1 to S5. [file spectrum.00456-26-s0002.xlsx]

## Sheet: Table S1- Mags Fjords
Table S1: Completeness and contamination values for MAGs. Completeness and contamination from CheckM are used to determine genome draft quality according to Bowers et al., (2017).
MAG name	Phylum	Completeness	Contamination	Quality	Source
Acidimicrobiia_stnAC	Actinobacteriota	64.85	1.28	Medium	Fjord
Acidobacteria_stnAC	Acidobacteriota	95.73	5.98	Medium	Fjord
Akkermansiaceae_stnF	Verrucomicrobia	98.34	0.14	High	Fjord
Akkermansiaceae2_stnF	Verrucomicrobia	96.42	1.36	High	Fjord
Anaerolineae_stnAC	Chloroflexota	72.12	7.9	Medium	Fjord
Anaerolineae_stnAC	Chloroflexota	54.55	3.18	Medium	Fjord
Chromatiales_stnAB	Proteobacteria	85.61	8.69	Medium	Fjord
Dadabacteria_stnAB	Desulfobacterota	92.35	2.57	High	Fjord
Desulfobacteraceae_stnAC	Desulfobacterota	86.8	0.04	Medium	Fjord
Desulfobacterales_stnF	Desulfobacterota	53.82	0.07	Medium	Fjord
Desulfobacterales2_stnF	Desulfobacterota	90.79	2.97	High	Fjord
Desulfosarcina_stnAB	Desulfobacterota	83.74	0.56	Medium	Fjord
Flavobacteria_stnAB	Bacteriodota	80.02	5.09	Medium	Fjord
Gemmatimonadetes_stnAB	Gemmatimonadota	60.29	0	Medium	Fjord
Gemmatimonadetes_stnAC	Gemmatimonadota	76.64	3.27	Medium	Fjord
Geobacter_stnAC	Proteobacteria	70.17	2.5	Medium	Fjord
Halieaceae_stnAB	Proteobacteria	71.35	7.12	Medium	Fjord
Labilibaculum_stnF	Bacteriodota	54.54	3.66	Medium	Fjord
Latescibacteria_stnAB	Candidatus Latescibacterota	55.7	0.68	Medium	Fjord
Lentisphaerae_stnAB	Verrucomicrobia	60.74	4.04	Medium	Fjord
Lentisphaerae2_stnAB	Verrucomicrobia	92.91	5.1	Medium	Fjord
Lentisphaerae3_stnAB	Verrucomicrobia	80.95	2.94	Medium	Fjord
Lentisphaerae4_stnAB	Verrucomicrobia	64.78	0	Medium	Fjord
Lentisphaerae5_stnAB	Verrucomicrobia	54.01	0.98	Medium	Fjord
Lentisphaerae6_stnAB	Verrucomicrobia	75.55	1.77	Medium	Fjord
Myxococcales_stnAB	Myxococcota	67.09	4.52	Medium	Fjord
Nitrosomonadaceae_stnAB	Nitrospinota	77.51	1.54	Medium	Fjord
Nitrospina_stnAB	Nitrospinota	74.01	6.64	Medium	Fjord
Nitrospina_stnAC	Nitrospinota	58.38	0	Medium	Fjord
Nitrospinae_stnAC	Nitrospinota	66.13	2.1	Medium	Fjord
Nitrospiraceae_stnAC	Nitrospirota	57.68	1.21	Medium	Fjord
Nitrospirae_stnAC	Nitrospirota	55.21	0.06	Medium	Fjord
Olavius_Gamma_stnAC	Olavius	80.24	4.72	Medium	Fjord
Olavius_Gamma2_stnAC	Olavius	90.07	7.95	Medium	Fjord
Phyciphaerae_stnF	Planctomycetes	79.59	6.92	Medium	Fjord
Phycisphaerales_stnAC	Planctomycetes	82.95	1.22	Medium	Fjord
Planctomycetales_stnAC	Planctomycetes	53.42	4.55	Medium	Fjord
Rhodobacterales_stnAB	Proteobacteria	63.2	1.98	Medium	Fjord
Scalindua_stnAC	Planctomycetes	51.02	4.65	Medium	Fjord
Syntrophaceae_stnAB	Desulfobacterota	66.08	4.48	Medium	Fjord
Syntrophaceae_stnF	Desulfobacterota	71.56	3.58	Medium	Fjord
Thiohalomonas_stnAC	Proteobacteria	68.71	4.28	Medium	Fjord
Thiotrichaceae_stnAB	Proteobacteria	57.97	2.34	Medium	Fjord
Thiotrichaceae_stnAC	Proteobacteria	89.45	3.62	Medium	Fjord
Verrucomicrobia_stnAB	Verrucomicrobia	79.39	5.1	Medium	Fjord
Woeseia_stnAB	Proteobacteria	83.46	6.31	Medium	Fjord
Woeseia_stnAC	Proteobacteria	80.8	9.52	Medium	Fjord
Woeseia_stnF	Proteobacteria	94.83	7.59	Medium	Fjord
Woeseia2_stnAC	Proteobacteria	80.09	4.66	Medium	Fjord

## Sheet: Table S2- Mags AL
Table S2: Completeness and contamination values for MAGs. Completeness and contamination from CheckM are used to determine genome draft quality according to Bowers et al., (2017).
MAG name	Phylum	Completeness	Contamination	Quality	Source
Actinobacteriota_7--9	Actinobacteria	96.98	0.862	High	AL
Proteobacteria_SG8-41	Proteobacteria	51.32	0.974	Medium	AL
Gemmatimonadota_Gemmatimonadaceae	Gemmatimonadota	93.37	2.197	High	AL
Acidobacteriota_Gp7-AA6	Acidobacteria	50.34	1.353	Medium	AL
Bacteroidota_Chitinophagaceae	Bacteroidota	56.68	3.286	Medium	AL
Gemmatimonadota_Gemmatimonadaceae	Gemmatimonadota	60.46	3.846	Medium	AL
Acidobacteriota_Pyrinomonadaceae	Acidobacteriota	98.23	1.709	High	AL
Acidobacteriota_UBA7656	Acidobacteriota	98.29	4.237	High	AL
Proteobacteria_Xanthobacteraceae	Proteobacteria	59.42	1.16	Medium	AL
Verrucomivrobiota_UBA10450	Verrucomivrobiota	87.23	2.702	Medium	AL
Acidobacteriota_UBA2999	Acidobacteriota	51.71	5.982	Medium	AL
Acidobacteriota_UBA7541	Acidobacteriota	55.29	8.713	Medium	AL
Acidobacteriota_Pyrinomonadaceae	Acidobacteriota	80.92	1.933	Medium	AL
Chloroflexota_Ktedonobacteraceae	Chloroflexota	98.67	5.94	High	AL
Desulfobacterota_UBA9968	Desulfobacterota	57.16	4.97	High	AL
Chloroflexota_QHBO01	Chloroflexota	80.55	1.131	Medium	AL
Verrucomivrobiota_Pedospharales	Verrucomivrobiota	58.86	1.283	Medium	AL
Chloroflexota_CSP1-4	Chloroflexota	88.28	2.88	Medium	AL
Proteobacteria_Xanthobacteraceae	Proteobacteria	87.63	1.4	Medium	AL
Bacteroidota_Chitinophagaceae	Bacteroidota	53.71	6.253	Medium	AL
Thermoproteota_Nitrosospharaceae	Thermoproteota	68.91	1.941	Medium	AL
Verrucomicrobiota_Chthoniobacterales	Verrucomicrobiota	71.03	4.054	Medium	AL
Actinobacteriota_Nocardiodaceae	Actinobacteriota	97.75	0.69	High	AL
Acidobacteriota_Pyrinomonadaceae	Acidobacteriota	53.71	6.034	Medium	AL
Chloroflexota_P2-11E	Chloroflexota	95.61	2.392	High	AL
Acidobacteriota_SbA1	Acidobacteriota	50.08	4.7	Medium	AL
Verrucomicrobiota_Pedosphaerales	Verrucomicrobiota	94.43	0.705	High	AL
Bacteroidota_Chitinophageceae	Bacteroidota	60.69	7.137	Medium	AL
Actinobacteriota_HRBIN12	Actinobacteriota	99.14	3.418	High	AL
Chloroflexota_P2-11E	Chloroflexota	81.75	0.165	Medium	AL
Actinobacteriota_Nocardiodaceae	Actinobacteriota	93.24	1.554	High	AL
Dormimacterota_Dormibacteracea	Dormimacterota	94.03	0	High	AL
Chloflexota_CSP1-4	Chloflexota	69.39	6.195	Medium	AL
Patescibacteria_UBA	Patescibacteria	67.24	0.408	Medium	AL
Thermopreteota_Nitrososphataceae	Thermopreteota	53.85	0.97	Medium	AL
Bacteroidota_Chitinophageceae	Bacteroidota	71.02	8.949	Medium	AL
Chloroflexota_JACRB01	Chloroflexota	97.68	2.2	High	AL
Actinobacteriota_Gailleceae	Actinobacteriota	95.3	1.724	High	AL
Acidobacteriota_JACPNR01	Acidobacteriota	87.8	3.513	Medium	AL
Verrucomicrobiota_Chthoniobacterales	Verrucomicrobiota	94.42	2.056	High	AL
Actinobacteriota_HRBIN12	Actinobacteriota	98.29	0.854	High	AL
Actinobacteriota_HRBIN12	Actinobacteriota	80.34	1.709	Medium	AL
Proteobacteria_Casimicrobiaceae	Proteobacteria	52.34	4.507	Medium	AL

## Sheet: Table S3- Metaproteome
Table S3: Complete list of annotated peptides from metaproteomic data and corresponding categories in permafrost AL sediments.
Peptide	Class
3-hydroxylaminophenol mutase	Amino acid transport and metabolism
Oligosaccharides import ATP-binding protein MsmX	Amino acid transport and metabolism
3-isopropylmalate dehydratase large subunit	Amino acid transport and metabolism
Acetolactate synthase large subunit IlvG	Amino acid transport and metabolism
Methionine synthase	Amino acid transport and metabolism
Nitrogen regulatory protein P-II	Amino acid transport and metabolism
Nitrogen regulatory protein P-II 2	Amino acid transport and metabolism
O-acetyl-L-homoserine sulfhydrylase	Amino acid transport and metabolism
Glyceraldehyde-3-phosphate dehydrogenase	Carbohydrate transport and metabolism
Glyceraldehyde-3-phosphate dehydrogenase 1	Carbohydrate transport and metabolism
Glyceraldehyde-3-phosphate dehydrogenase 2	Carbohydrate transport and metabolism
Ketol-acid reductoisomerase (NADP(+))	Carbohydrate transport and metabolism
4-alpha-glucanotransferase	Carbohydrate transport and metabolism
D-xylose-binding periplasmic protein	Carbohydrate transport and metabolism
Glutamine synthetase	Carbohydrate transport and metabolism
Glycerol kinase	Carbohydrate transport and metabolism
Glycogen operon protein GlgX	Carbohydrate transport and metabolism
hypothetical protein	Carbohydrate transport and metabolism
Oligosaccharides import ATP-binding protein MsmX	Carbohydrate transport and metabolism
Outer membrane efflux protein BepC	Carbohydrate transport and metabolism
Phosphoglucosamine mutase	Carbohydrate transport and metabolism
Pyruvate dehydrogenase E1 component	Carbohydrate transport and metabolism
Pyruvate, phosphate dikinase	Carbohydrate transport and metabolism
sn-glycerol-3-phosphate import ATP-binding protein UgpC	Carbohydrate transport and metabolism
Xylose transport system permease protein XylH	Carbohydrate transport and metabolism
Xylulose-5-phosphate phosphoketolase	Carbohydrate transport and metabolism
Ribulose bisphosphate carboxylase large chain	Carbohydrate transport and metabolism
Transaldolase	Carbohydrate transport and metabolism
Cell shape-determining protein MreB	Cell cycle control, cell division, chromosome partitioning
Twitching motility protein	Cell motility
3-deoxy-D-manno-octulosonic acid transferase	Cell wall/membrane/envelope biogenesis
N-acetylmuramic acid 6-phosphate etherase	Cell wall/membrane/envelope biogenesis
Outer membrane protein assembly factor BamA	Cell wall/membrane/envelope biogenesis
Peptidoglycan D,D-transpeptidase MrdA	Cell wall/membrane/envelope biogenesis
Peptidoglycan-associated lipoprotein	Cell wall/membrane/envelope biogenesis
4-hydroxybenzoate octaprenyltransferase	Coenzyme transport and metabolism
Adenosylhomocysteinase	Coenzyme transport and metabolism
S-adenosylmethionine synthase	Coenzyme transport and metabolism
TonB-dependent receptor P3	Coenzyme transport and metabolism
Vitamin B12 transporter BtuB	Coenzyme transport and metabolism
Chloramphenicol acetyltransferase 3	Defense mechanisms
Betaine aldehyde dehydrogenase	Energy production and conversion
4,4'-diaponeurosporen-aldehyde dehydrogenase	Energy production and conversion
ATP synthase subunit alpha	Energy production and conversion
ATP synthase subunit beta	Energy production and conversion
ATP synthase subunit beta 1	Energy production and conversion
ATPase RavA	Energy production and conversion
Carbon monoxide dehydrogenase large chain	Energy production and conversion
Citrate synthase	Energy production and conversion
Isocitrate dehydrogenase [NADP]	Energy production and conversion
Malate dehydrogenase	Energy production and conversion
Methionine--tRNA ligase	Energy production and conversion
Na(+)-translocating NADH-quinone reductase subunit F	Energy production and conversion
NAD-specific glutamate dehydrogenase	Energy production and conversion
NAD(P)H-quinone oxidoreductase subunit 2, chloroplastic	Energy production and conversion
NAD/NADP-dependent betaine aldehyde dehydrogenase	Energy production and conversion
NADH pyrophosphatase	Energy production and conversion
NADP/NAD-dependent aldehyde dehydrogenase PuuC	Energy production and conversion
putative acyl-CoA dehydrogenase	Energy production and conversion
putative glycerol uptake facilitator protein	Energy production and conversion
putative oxidoreductase/MSMEI_1564	Energy production and conversion
putative pyridine nucleotide-disulfide oxidoreductase RclA	Energy production and conversion
Periplasmic nitrate reductase	Inorganic ion transport and metabolism
Catalase C	Inorganic ion transport and metabolism
Ferric uptake regulation protein	Inorganic ion transport and metabolism
hypothetical protein	Inorganic ion transport and metabolism
Protein translocase subunit SecY	Intracellular trafficking, secretion, and vesicular transport
3-oxoacyl-[acyl-carrier-protein] reductase FabG	Lipid transport and metabolism
3-oxoadipate CoA-transferase subunit A	Lipid transport and metabolism
4-hydroxy-3-methylbut-2-enyl diphosphate reductase	Lipid transport and metabolism
Amino-acid acetyltransferase	Lipid transport and metabolism
Enoyl-[acyl-carrier-protein] reductase [NADPH] FabL	Lipid transport and metabolism
Fatty acid ABC transporter ATP-binding/permease protein	Lipid transport and metabolism
putative oxidoreductase	Lipid transport and metabolism
10 kDa chaperonin 3	Post Translational modification, protein turnover, chaperones
60 kDa chaperonin 5	Posttranslational modification, protein turnover, chaperones
ATP-dependent Clp protease ATP-binding subunit ClpA	Post Translational modification, protein turnover, chaperones
ATP-dependent Clp protease ATP-binding subunit ClpC	Post Translational modification, protein turnover, chaperones
ATP-dependent Clp protease ATP-binding subunit ClpX	Post Translational modification, protein turnover, chaperones
ATP-dependent DNA helicase Rep	Post Translational modification, protein turnover, chaperones
ATP-dependent protease ATPase subunit ClpY	Post Translational modification, protein turnover, chaperones
ATP-dependent protease ATPase subunit HslU	Post Translational modification, protein turnover, chaperones
ATP-dependent RNA helicase SrmB	Post Translational modification, protein turnover, chaperones
ATP-dependent zinc metalloprotease FtsH	Post Translational modification, protein turnover, chaperones
Beta-barrel assembly-enhancing protease	Post Translational modification, protein turnover, chaperones
Bifunctional glutamine synthetase adenylyltransferase/adenylyl-removing enzyme	Post Translational modification, protein turnover, chaperones
Bifunctional protein PutA	Post Translational modification, protein turnover, chaperones
Chaperone protein ClpB	Post Translational modification, protein turnover, chaperones
Chaperone protein DnaK	Post Translational modification, protein turnover, chaperones
Chaperone protein dnaK2	Post Translational modification, protein turnover, chaperones
DNA mismatch repair protein MutL	Replication, recombination and repair
DNA-binding protein HRL53	Replication, recombination and repair
DNA-binding protein HU	Replication, recombination and repair
Negative regulator of genetic competence ClpC/MecB	Replication, recombination and repair
Single-stranded-DNA-specific exonuclease RecJ	Replication, recombination and repair
UvrABC system protein A	Replication, recombination and repair
Vitamin B12 import ATP-binding protein BtuD	Replication, recombination and repair
2-succinyl-6-hydroxy-2,4-cyclohexadiene-1-carboxylate synthase	Signal transduction mechanisms
hypothetical protein	Signal transduction mechanisms
Sensor histidine kinase RcsC	Signal transduction mechanisms
Serine/threonine-protein kinase PknD	Signal transduction mechanisms
Signal transduction histidine-protein kinase BarA	Signal transduction mechanisms
Cold shock protein 1	Transcription
Cold shock-like protein CspD	Transcription
DNA-binding protein HU 1	Transcription
DNA-directed RNA polymerase subunit alpha	Transcription
DNA-directed RNA polymerase subunit beta	Transcription
DNA-directed RNA polymerase subunit beta'	Transcription
RNA polymerase sigma factor RpoD	Transcription
RNA polymerase sigma factor SigA	Transcription
Transcription termination factor Rho	Transcription
Transcription termination/antitermination protein NusA	Transcription
Transcriptional regulatory protein DegU	Transcription
10 kDa chaperonin 1	Translation, ribosomal structure and biogenesis
10 kDa chaperonin 2	Translation, ribosomal structure and biogenesis
30S ribosomal protein S1	Translation, ribosomal structure and biogenesis
30S ribosomal protein S10	Translation, ribosomal structure and biogenesis
30S ribosomal protein S19	Translation, ribosomal structure and biogenesis
30S ribosomal protein S4	Translation, ribosomal structure and biogenesis
30S ribosomal protein S5	Translation, ribosomal structure and biogenesis
30S ribosomal protein S7	Translation, ribosomal structure and biogenesis
30S ribosomal protein S8	Translation, ribosomal structure and biogenesis
50S ribosomal protein L1	Translation, ribosomal structure and biogenesis
50S ribosomal protein L10	Translation, ribosomal structure and biogenesis
50S ribosomal protein L14	Translation, ribosomal structure and biogenesis
50S ribosomal protein L16	Translation, ribosomal structure and biogenesis
50S ribosomal protein L5	Translation, ribosomal structure and biogenesis
50S ribosomal protein L6	Translation, ribosomal structure and biogenesis
50S ribosomal protein L7/L12	Translation, ribosomal structure and biogenesis
60 kDa chaperonin	Translation, ribosomal structure and biogenesis
60 kDa chaperonin 1	Translation, ribosomal structure and biogenesis
60 kDa chaperonin 2	Translation, ribosomal structure and biogenesis
60 kDa chaperonin 3	Translation, ribosomal structure and biogenesis
60 kDa chaperonin 5	Translation, ribosomal structure and biogenesis
Elongation factor Ts	Translation, ribosomal structure and biogenesis
Elongation factor Tu	Translation, ribosomal structure and biogenesis
Polyribonucleotide nucleotidyltransferase	Translation, ribosomal structure and biogenesis
Protein SprT	Translation, ribosomal structure and biogenesis
Translation initiation factor IF-2	Translation, ribosomal structure and biogenesis

## Sheet: Table S4- Metametabolome
Table S4: Total list of metabolites found across fjord and AL sediments with their corresponding categories and relative abundances.
Metabolite	Category	Site	Relative abundance (% of all metabolites in fjord or AL)
alpha-Ketoglutarate	Energy metabolism	fjord	0.150433
Citraconate	Energy metabolism	fjord	14.0527
Glutamate	Amino Acids	fjord	1.06308
Hypoxanthine	Nucleic acid	fjord	0.381049
Kynurenic acid	Amino Acids	fjord	0.0464048
Leucine/Isoleucine	Amino Acids	fjord	2.30732
N-Acetylglutamate	Urea cycle	fjord	0.616291
N-Acetylglutamine	Energy metabolism	fjord	0.146933
Nicotinate	Vitamins	fjord	0.133191
Phenylalanine	Amino Acids	fjord	2.29928
Phenyllactic acid	Amino Acids	fjord	0.405838
Phenylpyruvate	Amino Acids	fjord	0.831804
Pyroglutamic acid	Amino Acids	fjord	7.29054
Succinate/Methylmalonate	Energy metabolism	fjord	6.27232
Sulfolactate	Energy metabolism	fjord	0.361459
Taurine	Amino Acids	fjord	0.508431
Thymine	Nucleic acid	fjord	0.0707582
Trehalose/Sucrose/Cellobiose	Stress	fjord	0.201292
Tryptophan	Amino Acids	fjord	0.96034
Tyrosine	Amino Acids	fjord	1.81375
Uracil	Nucleic acid	fjord	0.0376718
Uric acid	Urea cycle	fjord	0.924386
Uridine	Nucleic acid	fjord	1.41827
Xanthine	Nucleic acid	fjord	1.03031
alpha-Ketoglutarate	Energy metabolism	AL	0.12252
Citraconate	Energy metabolism	AL	2.52871
Glutamate	Amino Acids	AL	0.734129
Hypoxanthine	Nucleic acid	AL	0.0148448
Kynurenic acid	Amino Acids	AL	0.0211154
Leucine/Isoleucine	Amino Acids	AL	0.326185
N-Acetylglutamate	Urea cycle	AL	0.112152
N-Acetylglutamine	Energy metabolism	AL	0.0948545
Nicotinate	Vitamins	AL	0.128842
Phenylalanine	Amino Acids	AL	0.145946
Phenyllactic acid	Amino Acids	AL	1.41245
Phenylpyruvate	Amino Acids	AL	0.0609254
Pyroglutamic acid	Amino Acids	AL	6.31594
Succinate/Methylmalonate	Energy metabolism	AL	14.6262
Sulfolactate	Energy metabolism	AL	0.243724
Taurine	Amino Acids	AL	0.0359465
Thymine	Nucleic acid	AL	0.0926639
Trehalose/Sucrose/Cellobiose	Stress	AL	1.19664
Tryptophan	Amino Acids	AL	0.0322923
Tyrosine	Amino Acids	AL	0.0891208
Uracil	Nucleic acid	AL	0.0182943
Uric acid	Urea cycle	AL	0.0099299
Uridine	Nucleic acid	AL	0.0574914
Xanthine	Nucleic acid	AL	0.0347783

## Sheet: Table S5-Unique GH in Mags
Table S5: Unique GH families in AL and Fjord metagenomes
GH Faamily	Function	Unique AL CAZyme Families	Function
GH79	β-Glucuronidase (degrades glycosaminoglycans)	GH93	Arabinofuranosidase (hemicellulose degradation)
GH50	Agarase (degrades agarose, marine polysaccharide)	GH8	Endo-β-1,4-glucanase (cellulose degradation)
GH32	Inulinase (degrades fructans like inulin)	GH76	α-Mannanase (mannan degradation)
GH171	Uncharacterized; likely glycoside hydrolase	GH6	Cellulase (cleaves cellulose chains)
GH17	Endo-β-1,3-glucanase (degrades β-1,3-glucans)	GH55	Endo-β-1,3-glucanase (fungal cell wall degradation)
GH168	fucoidan endo-a-1,4-(2-sulfo)-fucosidase	GH52	Arabinofuranosidase (hemicellulose breakdown)
GH161	b-1,3-glucan phosphorylase	GH47	α-Mannosidase (mannan degradation)
GH158	glucan endo-b-1,3-glucosidase	GH37	Trehalase (hydrolyzes trehalose, stress response sugar)
GH156	a-neuraminidase	GH36	α-Galactosidase (degrades raffinose and galactose-rich oligosaccharides)
GH153	poly-N-acetylglucose endo-b-1,6-N-acetylglucosaminidase	GH19	Chitinase (degrades chitin, fungal and arthropod biomass)
GH152	glucan endo-b-1,3-glucosidase	GH148	cellulose endo-b-1,4-glucosidase
GH151	a-L-fucosidase	GH145	Uncharacterized
GH149	b-1,3-glucan phosphorylase	GH140	rhamnogalacturonan II endo-b-1,2-apiosidase
GH146	b-L-arabinofuranosidase	GH135	poly-N-acetylgalactose endo-a-1,4-N-acetylgalactosaminidase
GH142	b-L-arabinofuranosidase	GH123	b-N-acetylgalactosaminidase
GH139	α-L-Fucosidase (degrades fucosylated glycans)	GH12	Endo-β-1,4-glucanase (cellulose degradation)
GH138	α-Galactosidase (degrades galacto-oligosaccharides)	GH117	Lysozyme-like (breaks bacterial peptidoglycan)
GH137	b-L-arabinofuranosidase	GH116	α-Glucosidase (starch and maltose degradation)
GH136	antigen b-1,3-lacto-N-biosidase	GH114	endo-a-1,4-N-galactosaminidase
GH128	glucan endo-b-1,3-glucosidase	GH108	peptidoglycan endo-b-1,4-N-acetylmuramidase
GH120	β-N-Acetylglucosaminidase (chitin and peptidoglycan degradation)	GH100	β-Mannosidase (mannan degradation)
GH110	α-Glucosidase (hydrolyzes starch and oligosaccharides)
